# Supplementary material for: Bioactivities of Alchemilla alpina L. Extract on Women’s Reproductive and Metabolic Health: Antioxidant, Enzyme Inhibitory, Receptor Modulatory Properties and Potential Cytotoxic Effects
Source: Int J Mol Sci. 2026 Mar 26;27(7):3025. doi: 10.3390/ijms27073025 (PMC13072724; doi:10.3390/ijms27073025)
Supplement: Supplementary file 1 [file ijms-27-03025-s001.zip]

Archive with 1 entries (1 files):
- ijms-4141380-supplementary.pdf
